# Supplementary material for: Psychrophrynella glauca sp. n., a new species of terrestrial-breeding frogs (Amphibia, Anura, Strabomantidae) from the montane forests of the Amazonian Andes of Puno, Peru
Source: PeerJ. 2018 Feb 27;6:e4444. doi: 10.7717/peerj.4444 (PMC5833480; doi:10.7717/peerj.4444)
Supplement: Supplemental Information 3 [file peerj-06-4444-s003.fasta]

>Psychrophrynella_glauca_CORBIDI_18729 Assembly of 2 reads: 150.17_16Sbr_Y07202_6.ab1 (reversed), 150.17_16Sar_Y07202_5.ab1
AACATCGCCTTTTGCAAAATATAAAAGGTCCAGCCTGCCCAGTGACTTGTTCAACGGCCGCGGTATCCTGACCGCGCGAAGGTAGCGTAATCACTTGTTTTCTAAATCAAGACTAGTATGAATGGCATCACGAAGATCCCACTGTCTCCTTTTTTTATTCAGTGAAACTAATCTTCCCGTGAAGAAGCGGGAATTTATATATAAGACGAGAAGACCCTATGGAGCTTTAAACCATTAGTCACTCGCACAACCAGATTCTTATCCCAAGCATTTTGACTCTACGTTTTAGGTTGGGGTGACCCAGGAGAAAAAATTATCCTTCTGGCTGACACAGATCTTCTTTAGCAAAAAACCACACTTTTAAGCACCAACATATTGACATTCATTGACCCAGTTTCCTGATCAACGAACCAAGTTACCCTAGGGATAACAGCGCAATCTACTTCGAGAGCCCTTATCGACAAGTGGGTTTACGACCTCGATGTTGGATCAGGGTTTCCCNAGTGGTGCAGCCTCTACTAAAGGTTCGTTTGTTCAACGATTAAAACCCTACGTGA
>Psychrophrynella_glauca_CORBIDI_18730 Assembly of 2 reads: 153_17_SbrH_C04.ab1 (reversed), 153_17_SarL_C02.ab1
AACATCGCCTTTTGCAAAATATAAAAGGTCCAGCCTGCCCAGTGACTTGTTCAACGGCCGCGGTATCCTGACCGCGCGAAGGTAGCGTAATCACTTGTTTTCTAAATCAAGACTAGTATGAATGGCATCACGAAGATCCCACTGTCTCCTTTTTTTATTCAGTGAAACTAATCTTCCCGTGAAGAAGCGGGAATTTATATATAAGACGAGAAGACCCTATGGAGCTTTAAACCATTAGTCACTCGCACAACCAGATTCTTATCCCAAGCATTTTGACTCTACGTTTTAGGTTGGGGTGACCCAGGAGAAAAAATTATCCTTCTGGCTGACACAGATCTTCTTTAGCAAAAAACCACACTTTTAAGCACCAACATATTGACATTCATTGACCCAGTTTCCTGATCAACGAACCAAGTTACCCTAGGGATAACAGCGCAATCTACTTCGAGAGCCCTTATCGACAAGTGGGTTTACGACCTCGATGTTGGATCAGGGTTTCCC-AGTGGTGCAGCCTCTACTAAAGGTTCGTTTGTTCAACGATTAAAACCCTACGTGA
>Psychrophrynella_glauca_MUBI_16322 Assembly of 2 reads: 149_17_SbrH_H03.ab1 (reversed), 149_17_SarL_H01.ab1
AACATCGCCTTTTGCAAAATATAAAAGGTCCAGCCTGCCCAGTGACTTGTTCAACGGCCGCGGTATCCTGACCGCGCGAAGGTAGCGTAATCACTTGTTTTCTAAATCAAGACTAGTATGAATGGCATCACGAAGATCCCACTGTCTCCTTTTTTTATTCAGTGAAACTAATCTTCCCGTGAAGAAGCGGGAATTTATATATAAGACGAGAAGACCCTATGGAGCTTTAAACCATTAGTCACTCGCACAACCAGATTCTTATCCCAAGCATTTTGACTCTACGTTTTAGGTTGGGGTGACCCAGGAGAAAAAATTATCCTTCTGGCTGACACAGATCTTCTTTAGCAAAAAACCACACTTTTAAGCACCAACATATTGACATTCATTGACCCAGTTTCCTGATCAACGAACCAAGTTACCCTAGGGATAACAGCGCAATCTACTTCGAGAGCCCTTATCGACAAGTGGGTTTACGACCTCGATGTTGGATCAGGGTTTCCC-AGTGGTGCAGCCTCTACTAAAGGTTCGTTTGTTCAACGATTAAAACCCTACGTGA
>Psychrophrynella_glauca_MUBI_16323 Assembly of 2 reads: 151_17_SbrH_A04.ab1 (reversed), 151_17_SarL_A02.ab1
AACATCGCCTTTTGCAAAATATAAAAGGTCCAGCCTGCCCAGTGACTTGTTCAACGGCCGCGGTATCCTGACCGCGCGAAGGTAGCGTAATCACTTGTTTTCTAAATCAAGACTAGTATGAATGGCATCACGAAGATCCCACTGTCTCCTTTTTTTATTCAGTGAAACTAATCTTCCCGTGAAGAAGCGGGAATTTATATATAAGACGAGAAGACCCTATGGAGCTTTAAACCATTAGTCACTCGCACAACCAGATTCTTATCCCAAGCATTTTGACTCTACGTTTTAGGTTGGGGTGACCCAGGAGAAAAAATTATCCTTCTGGCTGACACAGATCTTCTTTAGCAAAAAACCACACTTTTAAGCACCAACATATTGACATTCATTGACCCAGTTTCCTGATCAACGAACCAAGTTACCCTAGGGATAACAGCGCAATCTACTTCGAGAGCCCTTATCGACAAGTGGGTTTACGACCTCGATGTTGGATCAGGGTTTCCC-AGTGGTGCAGCCTCTACTAAAGGTTCGTTTGTTCAACGATTAAAACCCTACGTGA
